# Supplementary material for: Assessing the suitability of formalin-fixed paraffin-embedded (FFPE) tissue for genome-wide association studies (GWAS)
Source: BMC Res Notes. 2025 Jul 1;18:254. doi: 10.1186/s13104-025-07306-z (PMC12211376; doi:10.1186/s13104-025-07306-z)
Supplement: Supplementary file 1 — Supplementary Material 1: Additional File 1 [file 13104_2025_7306_MOESM1_ESM.xlsx]

## Sheet: Tabelle1
Supplementary Table 1: Stratified SNP variant counts
Sample Type	Microarray [mean ± SD]	lcWGS [mean ± SD]	p-value
GIAB	3,245,109 ± 19,069	3,180,291 ± 23,691	0.021
Blood	3,248,718 ± 4,721	3,205,456 ± 5,131	0.027
FFPE	3,248,498 ± 4,735	3,192,720 ± 10,882	0.005
Variant counts were calculated from the finalized dataset using bcftools stat post QC, stratified by sample sets. Statistically significant differences between microarray and lcWGS (two-sided paired end t-test: p < 0.05) are highlighted in bold. SD stands for standard deviation.
