# Supplementary material for: Assessing the suitability of formalin-fixed paraffin-embedded (FFPE) tissue for genome-wide association studies (GWAS)
Source: BMC Res Notes. 2025 Jul 1;18:254. doi: 10.1186/s13104-025-07306-z (PMC12211376; doi:10.1186/s13104-025-07306-z)
Supplement: Supplementary file 2 — Supplementary Material 2: Additional File 2 [file 13104_2025_7306_MOESM2_ESM.xlsx]

## Sheet: Tabelle1
Supplementary Table 2: Variant counts for GIAB samples, stratified by method.
Method	SNPs [mean ± SD]	INDELs [mean ± SD]	% INDELs
GIAB - Reference File	3,401,250 ± 41,171	527,582 ± 43,903	13414
GIAB - lcWGS	3,180,291 ± 23,691	0	0
GIAB - Microarray	3,245,109 ± 19,069	0	0
Variant counts (SNPs and insertions & deletions (INDELs)) were calculated for lcWGS and microarray using bcftools stat post-QC and post-imputation. SD represents standard deviation.
